# Supplementary material for: Hybrid Cements: Mechanical Properties, Microstructure and Radiological Behavior
Source: Molecules. 2022 Jan 13;27(2):498. doi: 10.3390/molecules27020498 (PMC8781129; doi:10.3390/molecules27020498)
Supplement: Supplementary file 1 [file molecules-27-00498-s001.zip]

Archive with 1 entries (1 files):
- molecules-1529778-supplementary.pdf
